# Supplementary material for: Molecular Characterization of Cancer Preventive and Therapeutic Potential of Three Antistress Compounds, Triethylene Glycol, Withanone, and Withaferin A
Source: Int J Mol Sci. 2025 Jan 9;26(2):493. doi: 10.3390/ijms26020493 (PMC11764651; doi:10.3390/ijms26020493)
Supplement: Supplementary file 1 [file ijms-26-00493-s001.zip]

Archive with 1 entries (1 files):
- ijms-3389002-Supplementary.pdf
